# Supplementary material for: Investigating Parkinson’s disease risk across farming activities using data mining and large-scale administrative health data
Source: NPJ Parkinsons Dis. 2025 Jan 8;11:13. doi: 10.1038/s41531-024-00864-2 (PMC11711245; doi:10.1038/s41531-024-00864-2)
Supplement: Supplementary file 2 — Supplementary Tables 4 and 5 [file 41531_2024_864_MOESM2_ESM.xlsx]

## Sheet: Supplementary Table 4
Farming activity	Sex	Main analysis					Sensitivity analysis 1 - excluding PD cases diagnosed in 2012					Sensitivity analysis 2 - PD identification only using ODC declaration data					Sensitivity analysis 3 - only including FMs ≥ 40 years					Sensitivity analysis 4 - only including FMs ≥ 50 years					Sensitivity analysis 5 - only including FMs ≥ 60 years					Sensitivity analysis 6 - PD identification only using ODC and LTI declaration data					Sensitivity analysis 7 - PD identification only using drug reimbursement data					Sensitivity analysis 8 - excluding FMs with ADRD (LTI declaration)					Sensitivity analysis 9 - PD identification only using LTI declaration data (G20, G21)
		n	m (%)	HR [95%CI]	p	p adj	n	m (%)	HR [95%CI]	p	p adj	n	m (%)	HR [95%CI]	p	p adj	n	m (%)	HR [95%CI]	p	p adj	n	m (%)	HR [95%CI]	p	p adj	n	m (%)	HR [95%CI]	p	p adj	n	m (%)	HR [95%CI]	p	p adj	n	m (%)	HR [95%CI]	p	p adj	n	m (%)	HR [95%CI]	p	p adj	n	m (%)	HR [95%CI]
Truck farming, floriculture/flower-growing	Both sexes	43684	312 (0.71)	1.22 [1.09-1.36]	6.5e-04	4.2e-03	43771	225 (0.51)	1.31 [1.14-1.49]	8.1e-05	3.2e-04	43986	10 (0.02)	1.1 [0.58-2.06]	0.78	0.79	27853	278 (1.0)	1.16 [1.03-1.31]	0.01	0.02	15985	221 (1.38)	1.17 [1.02-1.34]	0.02	0.04	4517	94 (2.08)	1.19 [0.97-1.46]	0.1	0.2	43881	115 (0.26)	1.29 [1.07-1.55]	7.5e-03	0.02	43699	297 (0.68)	1.19 [1.06-1.34]	3.2e-03	6.9e-03	43687	309 (0.71)	1.21 [1.08-1.35]	1.2e-03	2.5e-03	43881	115 (0.26)	1.29 [1.07-1.56]
	Female	13350	122 (0.91)	1.32 [1.1-1.58]	3.0e-3	9.6e-03	13394	78 (0.58)	1.26 [1-1.58]	0.05	0.11	13471	1 (7.4e-03)	not calculated			9322	110 (1.18)	1.21 [1.01-1.46]	0.05	0.12	6154	93 (1.51)	1.16 [0.95-1.43]	0.15	0.29	2139	54 (2.52)	1.25 [0.95-1.64]	0.11	0.24	13430	42 (0.31)	1.49 [1.1-2.04]	0.01	0.02	13358	114 (0.85)	1.25 [1.04-1.51]	0.02	0.05	13355	117 (0.88)	1.27 [1.05-1.53]	0.01	0.02	13430	42 (0.31)	1.5 [1.1-2.04]
	Male	30334	190 (0.63)	1.16 [1-1.34]	0.05	0.06	30377	147 (0.48)	1.33 [1.13-1.57]	6.6e-04	3.0e-03	30515	9 (0.03)	1.1 [0.56-2.13]	0.79	0.79	18531	168 (0.91)	1.14 [0.98-1.33]	0.09	0.14	9831	128 (1.3)	1.18 [0.99-1.4]	0.07	0.13	2378	40 (1.68)	1.1 [0.81-1.51]	0.54	0.73	30451	73 (0.24)	1.19 [0.95-1.51]	0.14	0.15	30341	183 (0.6)	1.15 [0.99-1.33]	0.06	0.12	30332	192 (0.63)	1.17 [1.01-1.35]	0.04	0.07	30451	73 (0.24)	1.2 [0.95-1.51]
Fruit arboriculture	Both sexes	25090	201 (0.8)	1.35 [1.08-1.68]	8.9e-03	0.03	25163	128 (0.51)	0.99 [0.83-1.18]	0.9	0.91	25284	7 (0.03)	1.17 [0.55-2.51]	0.68	0.71	17600	186 (1.06)	1.21 [1.03-1.47]	0.02	0.04	11028	150 (1.36)	0.98 [0.84-1.15]	0.82	0.86	4276	92 (2.15)	1.26 [1.05-1.53]	0.03	0.08	25209	82 (0.33)	1.35 [1.08-1.68]	8.9e-03	0.03	25105	186 (0.74)	1 [0.87-1.16]	0.95	0.98	25098	193 (0.77)	1.02 [0.88-1.17]	0.81	0.9	25209	82 (0.33)	1.35 [1.08-1.69]
	Female	7981	67 (0.84)	1.34 [0.91-2.02]	0.12	0.15	8010	38 (0.47)	0.8 [0.58-1.1]	0.18	0.29	8047	1 (0.01)	not calculated			6276	64 (1.02)	0.9 [0.71-1.16]	0.42	0.58	4400	52 (1.18)	0.82 [0.62-1.08]	0.15	0.29	1869	36 (1.93)	0.92 [0.66-1.28]	0.62	0.92	8022	26 (0.32)	1.35 [0.91-2.01]	0.14	0.16	7984	64 (0.8)	0.94 [0.73-1.2]	0.6	0.67	7983	65 (0.81)	0.94 [0.74-1.2]	0.63	0.73	8022	26 (0.32)	1.36 [0.91-2.01]
	Male	17109	134 (0.78)	1.36 [1.04-1.79]	0.02	0.05	17153	90 (0.53)	1.1 [0.89-1.35]	0.39	0.5	17237	6 (0.03)	1.11 [0.49-2.53]	0.8	0.8	11324	122 (1.08)	1.09 [0.99-1.38]	0.05	0.09	6628	98 (1.48)	1.12 [0.91-1.36]	0.29	0.43	2407	56 (2.33)	1.41 [1.08-1.84]	0.01	0.05	17187	56 (0.33)	1.36 [1.04-1.79]	0.02	0.05	17121	122 (0.71)	1.05 [0.88-1.25]	0.62	0.62	17115	128 (0.75)	1.06 [0.89-1.27]	0.5	0.6	17187	56 (0.33)	1.37 [1.04-1.79]
Garden center/tree nursery	Both sexes	5418	33 (0.61)	1.09 [0.78-1.54]	0.61	0.79	5431	20 (0.37)	0.98 [0.63-1.51]	0.91	0.91	5448	3 (0.06)	2.48 [0.8-7.75]	0.12	0.79	3226	29 (0.9)	1.08 [0.75-1.55]	0.69	0.8	1545	21 (1.36)	1.14 [0.74-1.75]	0.54	0.68	325	7 (2.15)	1.23 [0.59-2.58]	0.59	0.69	5443	8 (0.15)	0.78 [0.39-1.56]	0.48	0.79	5419	32 (0.59)	1.09 [0.77-1.54]	0.64	0.76	5419	32 (0.59)	1.05 [0.74-1.49]	0.77	0.9	5443	8 (0.15)	0.78 [0.39-1.56]
	Female	1438	6 (0.42)	0.66 [0.3-1.48]	0.31	0.79	1441	3 (0.21)	0.49 [0.16-1.53]	0.22	0.31	1444	0	not calculated			936	5 (0.53)	0.58 [0.24-1.39]	0.22	0.4	540	5 (0.93)	0.72 [0.3-1.74]	0.47	0.71	150	3 (2)	0.9 [0.29-2.8]	0.86	0.92	1443	1 (0.07)	not calculated			1438	6 (0.42)	0.67 [0.3-1.5]	0.33	0.46	1438	6 (0.42)	0.66 [0.3-1.47]	0.31	0.46	1443	1 (0.07)	not calculated
	Male	3980	27 (0.68)	1.28 [0.88-1.87]	0.2	0.79	3990	17 (0.43)	1.18 [0.73-1.9]	0.5	0.61	4004	3 (0.07)	2.71 [0.87-8.44]	0.09	0.79	2290	24 (1.05)	1.32 [0.88-1.97]	0.18	0.25	1005	16 (1.59)	1.37 [0.84-2.25]	0.21	0.33	175	4 (2.29)	1.56 [0.58-4.16]	0.38	0.63	4000	7 (0.18)	0.92 [0.44-1.94]	0.83	0.87	3981	26 (0.65)	1.27 [0.86-1.86]	0.23	0.35	3981	26 (0.65)	1.22 [0.83-1.8]	0.31	0.47	4000	7 (0.18)	0.93 [0.44-1.94]
Crop farming	Both sexes	317458	2998 (0.94)	1.67 [1.53-1.82]	5.0e-30	2.7e-29	318475	1981 (0.62)	1.72 [1.54-1.95]	1.8e-04	5.4e-04	320390	66 (0.02)	1 [0.73-1.37]	1.0	1.0	247815	2832 (1.14)	1.39 [1.15-1.84]	4.6e-06	1.7e-05	178329	2529 (1.42)	1.33 [1.28-1.38]	7.0e-03	0.02	97475	1819 (1.87)	1.1 [1.02-1.18]	0.01	0.03	319333	1123 (0.35)	1.67 [1.53-1.82]	5.0e-30	2.7e-29	317698	2758 (0.87)	1.58 [1.43-1.72]	1.6e-07	6.9e-07	317663	2793 (0.88)	1.65 [1.52-1.91]	5.2e-09	2.2e-08	319341	1115 (0.35)	1.66 [1.52-1.81]
(e.g., wheat, corn, and industrial grower)	Female	106016	1238 (1.17)	1.74 [1.50-2.02]	3.4e-13	4.3e-13	106448	806 (0.76)	1.77 [1.48-2.16]	1.1e-04	7.7e-04	107250	4 (3.7e-03)	0.53 [0.17-1.7]	0.29	0.31	92000	1214 (1.32)	1.49 [1.21-1.87]	2.4e-07	1.7e-06	73609	1151 (1.56)	1.43 [1.35-1.52]	8.2e-05	3.4e-04	43754	900 (2.06)	1.12 [1.02-1.24]	0.02	0.06	106822	432 (0.4)	1.74 [1.5-2.02]	3.4e-13	4.3e-13	106128	1126 (1.06)	1.64 [1.47-1.92]	2.3e-07	1.2e-06	106126	1128 (1.06)	1.75 [1.48-2.01]	1.8e-09	1.5e-08	106825	429 (0.4)	1.74 [1.5-2.02]
	Male	211442	1760 (0.83)	1.67 [1.50-1.87]	3.5e-20	9.6e-20	212027	1175 (0.55)	1.69 [1.51-1.94]	2.0e-04	1.2e-03	213140	62 (0.03)	1.08 [0.78-1.51]	0.63	0.65	155815	1618 (1.04)	1.35 [1.12-1.59]	4.6e-07	2.8e-06	104720	1378 (1.32)	1.28 [1.22-1.34]	3.1e-04	1.7e-03	53721	919 (1.71)	1.09 [1.01-1.21]	0.03	0.1	212511	691 (0.33)	1.67 [1.5-1.87]	3.5e-20	9.6e-20	211570	1632 (0.77)	1.56 [1.40-1.81]	1.7e-06	1.0e-05	211537	1665 (0.79)	1.64 [1.49-1.89]	3.3e-08	2.0e-07	212516	686 (0.32)	1.66 [1.49-1.85]
Viticulture	Both sexes	122713	1169 (0.95)	1.07 [0.94-1.21]	0.3	0.31	123095	787 (0.64)	1.08 [1.01-1.16]	0.04	0.08	123833	49 (0.04)	1.65 [1.15-2.38]	7.1e-03	0.03	84834	1044 (1.23)	1.03 [0.97-1.1]	0.14	0.23	55629	878 (1.58)	1.02 [0.95-1.1]	0.08	0.15	22917	490 (2.14)	1.03 [0.93-1.13]	0.10	0.2	123513	369 (0.3)	1.07 [0.94-1.21]	0.3	0.31	122783	1099 (0.9)	1.07 [1.01-1.14]	0.04	0.07	122772	1110 (0.9)	1.05 [1.00-1.12]	0.05	0.09	123514	368 (0.3)	1.07 [0.94-1.21]
	Female	43370	492 (1.13)	0.89 [0.72-1.11]	0.24	0.30	43528	334 (0.77)	1.08 [0.96-1.21]	0.21	0.31	43853	9 (0.02)	3.34 [1.26-8.83]	0.02	0.04	33852	465 (1.37)	1.02 [0.92-1.12]	0.31	0.5	25045	418 (1.67)	1.0 [0.91-1.11]	0.15	0.29	11840	273 (2.31)	0.98 [0.86-1.12]	0.8	0.92	43746	116 (0.27)	0.87 [0.7-1.09]	0.23	0.28	43395	467 (1.08)	1.05 [0.96-1.16]	0.08	0.17	43401	461 (1.06)	1.03 [0.93-1.14]	0.17	0.29	43746	116 (0.27)	0.74 [0.61-0.89]
	Male	79343	677 (0.85)	1.23 [1.05-1.43]	9.2e-03	0.03	79567	453 (0.57)	1.10 [1.01-1.21]	0.03	0.06	79980	40 (0.05)	1.59 [1.06-2.36]	0.02	0.05	50982	579 (1.14)	1.09 [1.01-1.19]	0.04	0.07	30584	460 (1.5)	1.05 [0.95-1.15]	0.07	0.13	11077	217 (1.96)	1.08 [1.01-1.29]	0.05	0.14	79767	253 (0.32)	1.23 [1.05-1.43]	9.2e-03	0.03	79388	632 (0.8)	1.08 [1.01-1.18]	0.04	0.09	79371	649 (0.82)	1.07 [1.01-1.16]	0.04	0.07	79768	252 (0.32)	1.56 [1.34-1.83]
Sylviculture/forestry	Both sexes	2166	16 (0.74)	1.1 [0.68-1.8]	0.7	0.96	2169	13 (0.6)	1.3 [0.76-2.25]	0.34	0.48	2182	0	not calculated			1436	14 (0.98)	0.95 [0.56-1.6]	0.85	0.88	903	11 (1.22)	0.86 [0.48-1.56]	0.63	0.76	316	3 (0.95)	0.49 [0.16-1.51]	0.21	0.35	2172	10 (0.46)	1.81 [0.98-3.38]	0.06	0.28	2169	13 (0.6)	0.87 [0.51-1.51]	0.63	0.76	2166	16 (0.74)	1.05 [0.65-1.72]	0.83	0.9	2172	10 (0.46)	1.82 [0.98-3.39]
(e.g., thinning, pruning)	Female	361	6 (1.66)	1.57 [0.71-3.5]	0.27	0.68	362	5 (1.38)	2.14 [0.89-5.15]	0.09	0.17	367	0	not calculated			316	5 (1.58)	1.41 [0.59-3.4]	0.44	0.58	229	5 (2.18)	1.57 [0.65-3.78]	0.31	0.53	110	2 (1.82)	not calculated			363	4 (1.1)	3.08 [1.15-8.22]	0.02	0.23	361	6 (1.66)	1.79 [0.81-4]	0.15	0.29	361	6 (1.66)	1.8 [0.81-4.01]	0.15	0.28	363	4 (1.1)	3.09 [1.16-8.25]
	Male	1805	10 (0.55)	1.0 [0.54-1.85]	0.99	1.0	1807	8 (0.44)	1.12 [0.56-2.24]	0.75	0.8	1815	0	not calculated			1120	9 (0.8)	0.87 [0.45-1.68]	0.68	0.82	674	6 (0.89)	0.68 [0.3-1.5]	0.34	0.44	206	1 (0.49)	not calculated			1809	6 (0.33)	1.54 [0.69-3.43]	0.29	0.68	1808	7 (0.39)	0.65 [0.31-1.37]	0.26	0.37	1805	10 (0.55)	0.91 [0.49-1.69]	0.77	0.8	1809	6 (0.33)	1.54 [0.69-3.44]
Unspecified specialized farming	Both sexes	6671	29 (0.44)	0.82 [0.57-1.18]	0.28	0.6	6680	20 (0.3)	0.82 [0.53-1.28]	0.39	0.52	6697	3 (0.04)	2.65 [0.85-8.26]	0.09	0.5	4130	28 (0.68)	0.82 [0.56-1.18]	0.29	0.44	2170	20 (0.92)	0.76 [0.49-1.18]	0.22	0.35	463	5 (1.08)	0.59 [0.25-1.42]	0.24	0.37	6693	7 (0.11)	0.57 [0.27-1.19]	0.14	0.5	6672	28 (0.42)	0.79 [0.54-1.14]	0.2	0.32	6671	29 (0.44)	0.79 [0.55-1.14]	0.21	0.33	6693	7 (0.11)	0.57 [0.27-1.2]
(e.g., herbs, mushrooms)	Female	2438	9 (0.37)	0.63 [0.33-1.22]	0.17	0.5	2441	6 (0.25)	0.63 [0.28-1.4]	0.25	0.33	2447	0	not calculated			1552	8 (0.52)	0.58 [0.29-1.16]	0.12	0.25	886	6 (0.68)	0.53 [0.24-1.18]	0.12	0.29	208	1 (0.48)	not calculated			2447	0	not calculated			2438	9 (0.37)	0.63 [0.33-1.21]	0.17	0.3	2438	9 (0.37)	0.62 [0.32-1.19]	0.15	0.28	2447	0	not calculated
	Male	4233	20 (0.47)	0.93 [0.6-1.45]	0.75	0.89	4239	14 (0.33)	0.95 [0.56-1.6]	0.84	0.84	4250	3 (0.07)	3.01 [0.96-9.38]	0.06	0.5	2578	20 (0.78)	0.99 [0.64-1.54]	0.97	1	1284	14 (1.09)	0.94 [0.56-1.59]	0.82	0.86	255	4 (1.57)	0.98 [0.37-2.63]	0.97	0.97	4246	7 (0.17)	0.87 [0.41-1.83]	0.71	0.89	4234	19 (0.45)	0.88 [0.56-1.39]	0.59	0.62	4233	20 (0.47)	0.9 [0.58-1.4]	0.64	0.72	4246	7 (0.17)	0.87 [0.42-1.83]
Dairy farming	Both sexes	162906	1412 (0.87)	1.48 [1.4-1.57]	5.8e-40	3.2e-39	163406	912 (0.56)	1.47 [1.37-1.59]	4.1e-26	9.8e-25	164261	57 (0.03)	1.32 [0.99-1.77]	0.06	0.06	99637	1240 (1.24)	1.63 [1.53-1.73]	6.8e-54	1.8e-52	56697	940 (1.66)	1.65 [1.54-1.77]	4.5e-44	1.1e-42	13648	332 (2.43)	1.69 [1.51-1.89]	4.0e-19	8.0e-18	163823	495 (0.3)	1.56 [1.42-1.72]	4.0e-19	8.8e-19	162998	1320 (0.81)	1.55 [1.46-1.65]	1.9e-46	4.9e-45	162950	1368 (0.84)	1.55 [1.46-1.65]	1.9e-48	4.8e-47	163823	495 (0.3)	1.57 [1.42-1.73]
	Female	50385	532 (1.06)	1.45 [1.32-1.59]	2.4e-14	3.6e-14	50595	322 (0.64)	1.32 [1.17-1.49]	5.9e-06	6.2e-05	50910	7 (0.01)	1.58 [0.68-3.71]	0.29	0.29	37036	500 (1.35)	1.45 [1.32-1.6]	5.3e-14	1.1e-12	25177	431 (1.71)	1.47 [1.32-1.63]	8.1e-13	1.7e-11	7030	183 (2.6)	1.58 [1.35-1.84]	8.5e-09	1.3e-07	50749	168 (0.33)	1.58 [1.34-1.88]	9.9e-08	1.1e-07	50423	494 (0.98)	1.42 [1.29-1.56]	2.7e-12	5.7e-11	50410	507 (1.01)	1.43 [1.3-1.58]	4.2e-13	9.2e-12	50749	168 (0.33)	1.59 [1.34-1.88]
	Male	112521	880 (0.78)	1.45 [1.35-1.56]	6.5e-23	2.4e-22	112811	590 (0.52)	1.51 [1.38-1.65]	2.8e-19	6.4e-18	113351	50 (0.04)	1.26 [0.92-1.71]	0.15	0.15	62601	740 (1.18)	1.67 [1.54-1.81]	1.2e-35	2.9e-34	31520	509 (1.61)	1.73 [1.58-1.91]	1.6e-29	3.5e-28	6618	149 (2.25)	1.79 [1.51-2.12]	2.2e-11	4.2e-10	113074	327 (0.29)	1.49 [1.32-1.68]	1.0e-10	1.4e-10	112575	826 (0.73)	1.57 [1.45-1.69]	8.6e-31	2.1e-29	112540	861 (0.77)	1.56 [1.45-1.68]	3.4e-31	8.2e-30	113074	327 (0.29)	1.49 [1.32-1.68]
Cow farming	Both sexes	113244	1015 (0.9)	1.22 [1.14-1.3]	6.0e-9	2.0e-7	113573	686 (0.6)	1.31 [1.21-1.42]	3.8e-11	3.0e-10	114225	34 (0.03)	0.98 [0.68-1.39]	0.9	0.9	74341	910 (1.22)	1.31 [1.22-1.41]	1.7e-14	1.5e-13	44674	686 (1.54)	1.21 [1.12-1.31]	2.2e-06	1.1e-05	12239	257 (2.1)	1.19 [1.05-1.35]	8.2e-03	0.03	113913	346 (0.3)	1.16 [1.04-1.3]	0.01	0.02	113308	951 (0.84)	1.32 [1.23-1.41]	2.1e-15	1.8e-14	113272	987 (0.87)	1.32 [1.24-1.42]	2.0e-16	1.7e-15	113914	345 (0.3)	1.16 [1.04-1.3]
	Female	33603	371 (1.1)	1.23 [1.11-1.37]	1.6e-04	4.8e-04	33735	239 (0.71)	1.29 [1.12-1.47]	2.5e-04	1.2e-03	33970	4 (0.01)	1.37 [0.48-3.91]	0.56	0.61	26431	355 (1.34)	1.32 [1.18-1.47]	1.2e-06	5.0e-06	18677	304 (1.63)	1.24 [1.1-1.4]	3.9e-04	1.4e-03	6098	145 (2.38)	1.26 [1.06-1.5]	7.8e-03	0.04	33858	116 (0.34)	1.28 [1.05-1.55]	0.01	0.02	33621	353 (1.05)	1.35 [1.21-1.51]	9.4e-08	6.6e-07	33614	360 (1.07)	1.36 [1.22-1.52]	3.6e-08	2.0e-07	33859	115 (0.34)	1.27 [1.04-1.54]
	Male	79641	644 (0.81)	1.2 [1.1-1.3]	2.0e-5	1.1e-04	79838	447 (0.56)	1.31 [1.19-1.45]	9.7e-08	7.4e-07	80255	30 (0.04)	0.94 [0.64-1.37]	0.75	0.8	47910	555 (1.16)	1.3 [1.19-1.42]	1.1e-08	8.8e-08	25997	382 (1.47)	1.18 [1.06-1.32]	1.9e-03	5.2e-03	6141	112 (1.82)	1.11 [0.91-1.34]	0.31	0.59	80055	230 (0.29)	1.1 [0.96-1.26]	0.17	0.19	79687	598 (0.75)	1.28 [1.18-1.4]	1.4e-08	1.1e-07	79658	627 (0.79)	1.29 [1.18-1.4]	4.1e-09	3.3e-08	80055	230 (0.29)	1.1 [0.96-1.27]
Both/mixed dairy and cow farming (mixed cattle farming)	Both sexes	31309	324 (1.03)	1.58 [1.41-1.76]	1.3e-15	2.1e-14	31405	228 (0.73)	1.75 [1.53-2]	1.4e-16	1.7e-15	31612	21 (0.07)	2.14 [1.37-3.33]	8.0e-4	1.0e-3	19966	288 (1.44)	1.77 [1.57-1.99]	3.9e-21	5.1e-20	11299	204 (1.81)	1.63 [1.42-1.88]	6.8e-12	8.2e-11	1686	42 (2.49)	1.47 [1.08-1.99]	0.01	0.03	31514	119 (0.38)	1.73 [1.44-2.08]	6.1e-09	1.8e-08	31327	306 (0.98)	1.73 [1.54-1.94]	7.7e-21	1.0e-19	31317	316 (1.01)	1.72 [1.54-1.93]	5.4e-21	6.8e-20	31514	119 (0.38)	1.73 [1.44-2.08]
	Female	8206	116 (1.41)	1.72 [1.43-2.07]	1.1e-08	3.0e-8	8239	83 (1.01)	1.94 [1.55-2.42]	3.9e-09	8.2e-08	8320	2 (0.02)	not calculated			6224	107 (1.72)	1.73 [1.43-2.1]	2.9e-08	3.0e-07	4168	87 (2.09)	1.62 [1.3-2]	1.1e-05	1.2e-04	860	23 (2.67)	1.39 [0.92-2.11]	0.11	0.24	8288	34 (0.41)	1.76 [1.25-2.48]	1.2e-03	1.4e-03	8213	109 (1.33)	1.79 [1.48-2.17]	2.7e-09	2.8e-08	8211	111 (1.35)	1.79 [1.48-2.16]	2.0e-09	1.5e-08	8288	34 (0.41)	1.77 [1.25-2.49]
	Male	23103	208 (0.9)	1.47 [1.28-1.69]	7.0e-8	1.5e-07	23166	145 (0.63)	1.61 [1.36-1.9]	2.4e-08	2.8e-07	23292	19 (0.08)	2.08 [1.3-3.32]	2.1e-03	2.4e-03	13742	181 (1.32)	1.71 [1.48-1.99]	1.8e-12	2.2e-11	7131	117 (1.64)	1.57 [1.3-1.89]	2.0e-06	2.2e-05	826	19 (2.3)	1.51 [0.96-2.37]	0.08	0.19	23226	85 (0.37)	1.66 [1.34-2.07]	4.9e-06	7.1e-06	23114	197 (0.85)	1.64 [1.42-1.89]	1.8e-11	2.2e-10	23106	205 (0.89)	1.62 [1.41-1.86]	1.9e-11	2.3e-10	23226	85 (0.37)	1.67 [1.34-2.08]
Ovine and caprine farming	Both sexes	49061	330 (0.67)	1.07 [0.96-1.2]	0.2	0.65	49161	230 (0.47)	1.13 [0.99-1.29]	0.07	0.13	49385	6 (0.01)	0.51 [0.23-1.15]	0.11	0.65	30145	277 (0.92)	1.02 [0.91-1.15]	0.72	0.8	16738	210 (1.25)	1 [0.87-1.15]	0.96	0.96	4227	78 (1.85)	1.04 [0.83-1.3]	0.74	0.8	49281	110 (0.22)	1.05 [0.87-1.27]	0.63	0.82	49077	314 (0.64)	1.09 [0.97-1.21]	0.16	0.28	49069	322 (0.66)	1.08 [0.97-1.21]	0.18	0.3	49281	110 (0.22)	1.05 [0.87-1.27]
	Female	17529	118 (0.67)	0.96 [0.8-1.15]	0.64	0.82	17565	82 (0.47)	1.02 [0.82-1.28]	0.83	0.83	17646	1 (5.7e-03)	not calculated			11845	109 (0.92)	0.97 [0.8-1.18]	0.78	0.78	7122	87 (1.22)	0.95 [0.77-1.18]	0.65	0.77	1918	36 (1.88)	0.95 [0.68-1.32]	0.77	0.92	17617	30 (0.17)	0.83 [0.58-1.2]	0.32	0.7	17532	115 (0.66)	1 [0.83-1.21]	0.99	0.99	17533	114 (0.65)	0.97 [0.81-1.17]	0.77	0.77	17617	30 (0.17)	0.84 [0.58-1.2]
	Male	31532	212 (0.67)	1.15 [1-1.32]	0.05	0.65	31596	148 (0.47)	1.19 [1.01-1.41]	0.03	0.06	31739	5 (0.02)	0.49 [0.2-1.18]	0.11	0.65	18300	168 (0.92)	1.07 [0.92-1.25]	0.39	0.49	9616	123 (1.28)	1.06 [0.89-1.27]	0.52	0.63	2309	42 (1.82)	1.14 [0.84-1.55]	0.4	0.63	31664	80 (0.25)	1.16 [0.93-1.45]	0.19	0.65	31545	199 (0.63)	1.14 [0.99-1.32]	0.07	0.12	31536	208 (0.66)	1.15 [1-1.32]	0.05	0.09	31664	80 (0.25)	1.16 [0.93-1.46]
Pig farming	Both sexes	13760	111 (0.81)	1.39 [1.16-1.68]	5.2e-04	1.5e-03	13798	73 (0.53)	1.41 [1.12-1.78]	3.4e-03	8.2e-03	13861	10 (0.07)	2.47 [1.31-4.64]	5.1e-03	0.01	8284	94 (1.13)	1.5 [1.23-1.85]	8.6e-05	2.0e-04	3778	62 (1.64)	1.62 [1.26-2.08]	1.7e-04	5.8e-04	370	10 (2.7)	1.99 [1.07-3.71]	0.03	0.08	13828	43 (0.31)	1.69 [1.25-2.29]	6.2e-04	1.5e-03	13769	102 (0.74)	1.44 [1.19-1.76]	2.4e-04	6.2e-04	13761	110 (0.8)	1.5 [1.24-1.81]	2.8e-05	7.0e-05	13828	43 (0.31)	1.7 [1.26-2.3]
	Female	3948	42 (1.06)	1.62 [1.19-2.2]	1.9e-03	4.4e-03	3965	25 (0.63)	1.48 [1.0-2.2]	0.05	0.11	3988	2 (0.05)	not calculated			2849	40 (1.4)	1.68 [1.23-2.3]	1.2e-03	3.6e-03	1630	25 (1.53)	1.38 [0.93-2.04]	0.11	0.29	208	4 (1.92)	1.11 [0.42-2.96]	0.84	0.92	3977	13 (0.33)	1.82 [1.05-3.15]	0.03	0.04	3949	41 (1.04)	1.69 [1.24-2.31]	8.5e-04	2.6e-03	3949	41 (1.04)	1.65 [1.21-2.25]	1.4e-03	3.9e-03	3977	13 (0.33)	1.82 [1.05-3.16]
	Male	9812	69 (0.7)	1.25 [0.99-1.59]	0.06	0.07	9833	48 (0.49)	1.34 [1.01-1.78]	0.05	0.1	9873	8 (0.08)	2.13 [1.05-4.3]	0.04	0.04	5435	54 (0.99)	1.34 [1.02-1.75]	0.03	0.06	2148	37 (1.72)	1.74 [1.26-2.41]	7.9e-04	2.7e-03	162	6 (3.7)	3.42 [1.53-7.63]	2.7e-03	0.03	9851	30 (0.31)	1.6 [1.12-2.3]	0.01	0.02	9820	61 (0.62)	1.27 [0.98-1.63]	0.07	0.12	9812	69 (0.7)	1.36 [1.07-1.73]	0.01	0.02	9851	30 (0.31)	1.61 [1.12-2.31]
Stud farming	Both sexes	17269	53 (0.31)	0.48 [0.37-0.63]	1.3e-07	7.6e-07	17285	37 (0.21)	0.49 [0.36-0.68]	1.6e-05	9.6e-05	17320	2 (0.01)	not calculated			11083	50 (0.45)	0.45 [0.34-0.59]	1.2e-08	6.2e-08	6114	36 (0.59)	0.4 [0.29-0.55]	3.1e-08	1.9e-07	1893	20 (1.06)	0.54 [0.35-0.84]	6.3e-03	0.03	17297	25 (0.15)	0.63 [0.42-0.93]	0.02	0.03	17276	46 (0.27)	0.41 [0.3-0.54]	1.2e-09	7.8e-09	17272	50 (0.29)	0.43 [0.33-0.57]	3.8e-09	2.2e-08	17297	25 (0.15)	0.63 [0.43-0.94]
	Female	7486	13 (0.17)	0.28 [0.16-0.48]	4.8e-06	1.4e-05	7490	9 (0.12)	0.3 [0.15-0.57]	2.8e-04	1.2e-03	7499	0	not calculated			4350	11 (0.25)	0.26 [0.15-0.48]	9.6e-06	3.4e-05	2320	6 (0.26)	0.19 [0.08-0.42]	4.4e-05	2.3e-04	746	6 (0.8)	0.39 [0.18-0.88]	0.02	0.06	7494	5 (0.07)	0.36 [0.15-0.87]	0.02	0.03	7487	12 (0.16)	0.27 [0.15-0.47]	5.1e-06	2.1e-05	7486	13 (0.17)	0.28 [0.17-0.49]	6.0e-06	2.6e-05	7494	5 (0.07)	0.36 [0.15-0.87]
	Male	9783	40 (0.41)	0.64 [0.47-0.87]	4.5e-03	7.9e-03	9795	28 (0.29)	0.64 [0.44-0.92]	0.02	0.05	9821	2 (0.02)	not calculated			6733	39 (0.58)	0.59 [0.43-0.8]	8.7e-04	2.6e-03	3794	30 (0.79)	0.54 [0.38-0.78]	8.6e-04	2.7e-03	1147	14 (1.22)	0.68 [0.4-1.15]	0.15	0.32	9803	20 (0.2)	0.79 [0.51-1.23]	0.3	0.31	9789	34 (0.35)	0.51 [0.37-0.72]	1.0e-04	3.8e-04	9786	37 (0.38)	0.54 [0.39-0.75]	2.3e-04	7.9e-04	9803	20 (0.2)	0.8 [0.51-1.24]
Unspecified large animal farming	Both sexes	3020	16 (0.53)	1.15 [0.7-1.87]	0.58	0.75	3025	11 (0.36)	1.11 [0.62-2.01]	0.72	0.86	3036	0	not calculated			1741	11 (0.63)	0.77 [0.43-1.39]	0.38	0.55	842	7 (0.83)	0.67 [0.32-1.4]	0.29	0.41	201	2 (1.0)	not calculated			3030	6 (0.2)	1.28 [0.58-2.86]	0.54	0.75	3021	15 (0.5)	0.99 [0.6-1.65]	0.98	0.98	3020	16 (0.53)	1.04 [0.64-1.7]	0.88	0.92	3030	6 (0.2)	1.29 [0.58-2.87]
(e.g., ostrich, llama)	Female	1458	6 (0.41)	0.82 [0.37-1.83]	0.63	0.75	1461	3 (0.21)	0.59 [0.19-1.82]	0.35	0.43	1464	0	not calculated			825	4 (0.49)	0.55 [0.21-1.46]	0.23	0.4	402	3 (0.75)	0.57 [0.18-1.77]	0.33	0.53	103	2 (1.94)	not calculated			1462	2 (0.14)	not calculated			1458	6 (0.41)	0.77 [0.34-1.71]	0.52	0.64	1458	6 (0.41)	0.75 [0.34-1.67]	0.48	0.62	1462	2 (0.14)	not calculated
	Male	1562	10 (0.64)	1.45 [0.78-2.7]	0.24	0.75	1564	8 (0.51)	1.63 [0.81-3.26]	0.17	0.26	1572	0	not calculated			916	7 (0.76)	1 [0.48-2.1]	1.0	1	440	4 (0.91)	0.78 [0.29-2.07]	0.61	0.67	98	0 (0)	not calculated			1568	4 (0.26)	1.56 [0.59-4.17]	0.37	0.75	1563	9 (0.58)	1.2 [0.62-2.3]	0.59	0.62	1562	10 (0.64)	1.3 [0.7-2.41]	0.41	0.55	1568	4 (0.26)	1.57 [0.59-4.18]
Poultry and rabbit farming	Both sexes	25863	124 (0.48)	0.9 [0.75-1.07]	0.24	0.92	25895	92 (0.36)	0.99 [0.8-1.21]	0.91	0.91	25982	5 (0.02)	0.93 [0.38-2.24]	0.87	0.92	15230	99 (0.65)	0.84 [0.69-1.02]	0.08	0.14	6848	63 (0.92)	0.88 [0.69-1.13]	0.31	0.41	813	12 (1.48)	0.91 [0.52-1.61]	0.76	0.8	25956	31 (0.12)	0.72 [0.51-1.03]	0.07	0.45	25865	122 (0.47)	0.93 [0.77-1.11]	0.4	0.55	25860	127 (0.49)	0.93 [0.78-1.11]	0.44	0.61	25956	31 (0.12)	0.73 [0.51-1.03]
	Female	10196	53 (0.52)	0.87 [0.66-1.14]	0.3	0.92	10207	42 (0.41)	1.05 [0.77-1.43]	0.76	0.8	10249	0	not calculated			6719	50 (0.74)	0.92 [0.69-1.22]	0.55	0.64	3390	34 (1)	0.92 [0.66-1.29]	0.64	0.77	479	8 (1.67)	0.93 [0.46-1.86]	0.83	0.92	10240	9 (0.09)	0.53 [0.28-1.03]	0.06	0.45	10195	54 (0.53)	0.93 [0.71-1.22]	0.61	0.67	10193	56 (0.55)	0.94 [0.72-1.23]	0.67	0.74	10240	9 (0.09)	0.54 [0.28-1.03]
	Male	15667	71 (0.45)	0.91 [0.72-1.15]	0.43	0.92	15688	50 (0.32)	0.93 [0.7-1.23]	0.61	0.7	15733	5 (0.03)	1.09 [0.45-2.65]	0.84	0.92	8511	49 (0.58)	0.78 [0.59-1.03]	0.08	0.13	3458	29 (0.84)	0.84 [0.58-1.2]	0.34	0.44	334	4 (1.2)	0.85 [0.32-2.27]	0.74	0.88	15716	22 (0.14)	0.83 [0.55-1.27]	0.39	0.92	15670	68 (0.43)	0.91 [0.72-1.16]	0.44	0.54	15667	71 (0.45)	0.91 [0.72-1.15]	0.44	0.56	15716	22 (0.14)	0.83 [0.55-1.27]
Unspecified small animal farming	Both sexes	19984	54 (0.27)	0.51 [0.39-0.67]	7.7e-07	1.9e-05	19997	41 (0.21)	0.51 [0.38-0.7]	2.0e-05	9.6e-05	20038	0	not calculated			12200	43 (0.35)	0.37 [0.27-0.49]	4.8e-11	3.1e-10	6127	34 (0.56)	0.38 [0.27-0.54]	2.8e-08	1.9e-07	1754	11 (0.63)	0.28 [0.16-0.51]	2.6e-05	2.6e-04	20025	13 (0.06)	0.37 [0.21-0.64]	3.4e-04	7.3e-04	19983	55 (0.28)	0.46 [0.35-0.6]	7.7e-09	4.0e-08	19982	56 (0.28)	0.46 [0.35-0.59]	5.2e-09	2.2e-08	20025	13 (0.06)	0.37 [0.22-0.64]
(e.g., frogs, snails, bees)	Female	8632	18 (0.21)	0.39 [0.25-0.62]	7.3e-05	3.3e-04	8637	13 (0.15)	0.38 [0.22-0.66]	5.0e-04	1.8e-03	8650	0	not calculated			5175	12 (0.23)	0.24 [0.14-0.42]	7.6e-07	4.0e-06	2533	9 (0.36)	0.25 [0.13-0.47]	2.7e-05	1.9e-04	740	3 (0.41)	0.15 [0.05-0.47]	1.0e-03	7.5e-03	8649	1 (0.01)	not calculated			8631	19 (0.22)	0.37 [0.23-0.57]	1.3e-05	4.6e-05	8631	19 (0.22)	0.36 [0.23-0.56]	8.0e-06	2.9e-05	8649	1 (0.01)	not calculated
	Male	11352	36 (0.32)	0.59 [0.43-0.82]	1.7e-03	2.7e-03	11360	28 (0.25)	0.6 [0.42-0.88]	8.1e-03	0.03	11388	0	not calculated			7025	31 (0.44)	0.47 [0.33-0.67]	2.8e-05	9.6e-05	3594	25 (0.7)	0.5 [0.34-0.74]	5.2e-04	2.3e-03	1014	8 (0.79)	0.41 [0.2-0.82]	0.01	0.05	11376	12 (0.11)	0.55 [0.31-0.97]	0.04	0.04	11352	36 (0.32)	0.52 [0.38-0.73]	1.1e-04	3.8e-04	11351	37 (0.33)	0.53 [0.38-0.73]	9.7e-05	3.9e-04	11376	12 (0.11)	0.55 [0.31-0.97]
Training, dressage, riding clubs	Both sexes	14979	30 (0.2)	0.49 [0.35-0.71]	1.2e-04	2.5e-03	14987	22 (0.15)	0.5 [0.33-0.76]	1.2e-03	3.2e-03	15009	0	not calculated			5806	18 (0.31)	0.36 [0.22-0.56]	1.2e-05	3.9e-05	2308	12 (0.52)	0.39 [0.22-0.68]	1.0e-03	2.7e-03	407	2 (0.49)	not calculated			14998	11 (0.07)	0.6 [0.33-1.08]	0.09	0.11	14982	27 (0.18)	0.41 [0.28-0.6]	4.1e-06	1.5e-05	14980	29 (0.19)	0.43 [0.3-0.62]	5.8e-06	1.8e-05	14998	11 (0.07)	0.6 [0.33-1.08]
	Female	6687	7 (0.11)	0.29 [0.14-0.6]	9.6e-04	4.8e-03	6687	7 (0.11)	0.42 [0.2-0.88]	0.02	0.05	6694	0	not calculated			2075	2 (0.1)	not calculated			689	1 (0.15)	not calculated			128	0 (0)	not calculated			6694	0	not calculated			6686	8 (0.12)	0.32 [0.16-0.63]	1.2e-03	3.2e-03	6686	8 (0.12)	0.31 [0.15-0.61]	8.2e-04	2.6e-03	6694	0	not calculated
	Male	8292	23 (0.28)	0.63 [0.42-0.95]	0.03	0.05	8300	15 (0.18)	0.55 [0.33-0.92]	0.02	0.05	8315	0	not calculated			3731	16 (0.43)	0.49 [0.3-0.8]	4.7e-03	0.01	1619	11 (0.68)	0.51 [0.28-0.93]	0.03	0.07	279	2 (0.72)	not calculated			8304	11 (0.13)	0.92 [0.51-1.66]	0.78	0.82	8296	19 (0.23)	0.47 [0.3-0.75]	1.2e-03	3.4e-03	8294	21 (0.25)	0.51 [0.33-0.78]	2.2e-03	5.9e-03	8304	11 (0.13)	0.92 [0.51-1.67]
Shellfish farming	Both sexes	3825	12 (0.31)	0.65 [0.37-1.15]	0.14	0.59	3829	8 (0.21)	0.58 [0.29-1.16]	0.12	0.19	3837	0	not calculated			2162	7 (0.32)	0.36 [0.17-0.76]	7.0e-03	0.02	1153	4 (0.35)	0.28 [0.1-0.74]	1.0e-03	2.7e-03	284	2 (0.7)	not calculated			3833	4 (0.1)	0.65 [0.24-1.72]	0.38	0.59	3826	11 (0.29)	0.53 [0.29-0.95]	0.03	0.06	3825	12 (0.31)	0.56 [0.32-0.99]	0.05	0.09	3833	4 (0.1)	0.65 [0.24-1.73]
(e.g., oyster farming, scallop aquaculture)	Female	736	3 (0.41)	0.71 [0.23-2.21]	0.56	0.65	737	2 (0.27)	not calculated			739	0	not calculated			473	3 (0.63)	0.76 [0.25-2.35]	0.63	0.69	277	3 (1.08)	0.95 [0.31-2.96]	0.94	0.99	78	1 (1.28)	not calculated			737	2 (0.27)	not calculated			737	2 (0.27)	not calculated			736	3 (0.41)	0.71 [0.23-2.2]	0.55	0.67	737	2 (0.27)	not calculated
	Male	3089	9 (0.29)	0.67 [0.35-1.29]	0.23	0.59	3092	6 (0.19)	0.58 [0.26-1.29]	0.18	0.18	3098	0	not calculated			1689	4 (0.24)	0.28 [0.11-0.76]	0.01	0.02	876	1 (0.11)	not calculated			206	1 (0.49)	not calculated			3096	2 (0.06)	not calculated			3089	9 (0.29)	0.58 [0.3-1.11]	0.1	0.16	3089	9 (0.29)	0.57 [0.29-1.09]	0.09	0.14	3096	2 (0.06)	not calculated
Unspecified and mixed farming	Both sexes	129013	1013 (0.79)	1.09 [1.02-1.17]	9.2e-03	0.04	129340	686 (0.53)	1.17 [1.08-1.27]	1.1e-04	1.1e-04	129977	49 (0.04)	1.42 [1.05-1.93]	0.02	0.05	85303	912 (1.07)	1.16 [1.08-1.24]	2.7e-05	7.0e-05	52309	682 (1.3)	1.05 [0.97-1.14]	0.23	0.35	14267	220 (1.54)	0.91 [0.8-1.05]	0.19	0.35	129633	393 (0.3)	1.18 [1.06-1.32]	1.9e-03	0.02	129092	934 (0.72)	1.14 [1.06-1.22]	2.6e-04	6.2e-04	129029	997 (0.77)	1.18 [1.11-1.26]	7.1e-07	2.5e-06	129633	393 (0.3)	1.19 [1.07-1.32]
(e.g., polyculture, mixed farming, diversified farming)	Female	39914	396 (0.99)	1.11 [1.0-1.23]	0.06	0.09	40041	269 (0.67)	1.19 [1.05-1.35]	7.2e-03	7.2e-03	40306	4 (9.9e-03)	1.2 [0.42-3.42]	0.73	0.84	31516	379 (1.2)	1.12 [1.01-1.25]	0.03	0.08	22534	319 (1.42)	1.04 [0.92-1.17]	0.54	0.76	7166	135 (1.88)	1.02 [0.85-1.21]	0.86	0.92	40172	138 (0.34)	1.25 [1.05-1.5]	0.01	0.04	39957	353 (0.88)	1.08 [0.96-1.2]	0.2	0.32	39925	385 (0.96)	1.17 [1.05-1.3]	3.6e-03	8.8e-03	40172	138 (0.34)	1.26 [1.05-1.5]
	Male	89099	617 (0.69)	1.07 [0.98-1.16]	0.13	0.17	89299	417 (0.47)	1.14 [1.03-1.26]	0.01	0.01	89671	45 (0.05)	1.44 [1.04-1.98]	0.03	0.05	53787	533 (0.99)	1.16 [1.06-1.27]	1.7e-03	4.5e-03	29775	363 (1.22)	1.03 [0.93-1.15]	0.54	0.63	7101	85 (1.2)	0.78 [0.62-0.96]	0.02	0.08	89461	255 (0.29)	1.13 [0.99-1.29]	0.06	0.09	89135	581 (0.65)	1.15 [1.06-1.26]	1.4e-03	3.4e-03	89104	612 (0.69)	1.16 [1.07-1.27]	4.4e-04	1.3e-03	89461	255 (0.29)	1.14 [1.0-1.3]
Salt works/salt evaporation pond	Both sexes	980	3 (0.31)	0.59 [0.19-1.83]	0.36	0.48	981	2 (0.2)	not calculated			983	0	not calculated			442	3 (0.68)	0.64 [0.21-2]	0.45	0.62	197	1 (0.51)	not calculated			64	1 (1.56)	not calculated			983	0	not calculated			980	3 (0.31)	0.51 [0.17-1.59]	0.25	0.36	981	2 (0.2)	not calculated			983	0	not calculated
	Female	220	1 (0.46)	not calculated			221	0 (0)	not calculated			221	0	not calculated			126	1 (0.79)	not calculated			70	1 (1.43)	not calculated			22	1 (4.55)	not calculated			221	0	not calculated			220	1 (0.46)	not calculated			221	0 (0)	not calculated			221	0	not calculated
	Male	760	2 (0.26)	not calculated			760	2 (0.26)	not calculated			762	0	not calculated			316	2 (0.63)	not calculated			127	0 (0)	not calculated			42	0 (0)	not calculated			762	0	not calculated			760	2 (0.26)	not calculated			760	2 (0.26)	not calculated			762	0	not calculated
Wood production	Both sexes	11431	55 (0.48)	1.11 [0.85-1.44]	0.46	0.79	11446	40 (0.35)	1.14 [0.83-1.56]	0.41	0.41	11486	0	not calculated			5476	42 (0.77)	1.0 [0.74-1.35]	0.99	0.99	2244	31 (1.38)	1.26 [0.88-1.79]	0.2	0.34	313	5 (1.6)	1.06 [0.44-2.54]	0.9	0.9	11470	16 (0.14)	0.96 [0.59-1.57]	0.86	0.92	11431	55 (0.48)	1.07 [0.82-1.4]	0.62	0.76	11430	56 (0.49)	1.05 [0.81-1.37]	0.71	0.9	11470	16 (0.14)	0.96 [0.59-1.57]
(e.g., lopping)	Female	303	2 (0.66)	not calculated			303	2 (0.66)	not calculated			305	0	not calculated			196	2 (1.02)	not calculated			122	2 (1.64)	not calculated			37	1 (2.7)	not calculated			305	0	not calculated			303	2 (0.66)	not calculated			304	1 (0.33)	not calculated			305	0	not calculated
	Male	11128	53 (0.48)	1.18 [0.9-1.55]	0.23	0.52	11143	38 (0.34)	1.19 [0.86-1.63]	0.3	0.3	11181	0	not calculated			5280	40 (0.76)	1.05 [0.77-1.44]	0.74	0.85	2122	29 (1.37)	1.3 [0.9-1.87]	0.16	0.27	276	4 (1.45)	1.07 [0.4-2.85]	0.9	0.95	11165	16 (0.14)	1.07 [0.65-1.75]	0.8	0.92	11128	53 (0.48)	1.13 [0.86-1.48]	0.37	0.49	11126	55 (0.49)	1.14 [0.87-1.49]	0.34	0.48	11165	16 (0.14)	1.07 [0.65-1.75]
Stationary sawmill	Both sexes	791	6 (0.76)	1.24 [0.56-2.76]	0.6	0.72	791	6 (0.76)	1.71 [0.77-3.82]	0.19	0.19	797	0	not calculated			528	6 (1.14)	1.22 [0.55-2.72]	0.63	0.8	225	2 (0.89)	not calculated			43	2 (4.65)	not calculated			796	1 (0.13)	not calculated			791	6 (0.76)	1.19 [0.53-2.64]	0.68	0.77	792	5 (0.63)	0.96 [0.4-2.3]	0.92	0.92	796	1 (0.13)	not calculated
(e.g., edging, trimming, decking, debarking)	Female	55	0	not calculated			55	0 (0)	not calculated			55	0	not calculated			42	0 (0)	not calculated			21	0 (0)	not calculated			6	0 (0)	not calculated			55	0	not calculated			55	0 (0)	not calculated			55	0 (0)	not calculated			55	0	not calculated
	Male	736	6 (0.82)	1.41 [0.63-3.14]	0.4	0.6	736	6 (0.82)	1.94 [0.87-4.33]	0.1	0.1	742	0	not calculated			486	6 (1.23)	1.42 [0.64-3.16]	0.39	0.49	204	2 (0.98)	not calculated			37	2 (5.41)	not calculated			741	1 (0.14)	not calculated			736	6 (0.82)	1.35 [0.61-3.01]	0.46	0.54	737	5 (0.68)	1.09 [0.45-2.62]	0.85	0.85	741	1 (0.14)	not calculated
Agricultural work companies	Both sexes	15635	60 (0.38)	0.9 [0.7-1.16]	0.4	1.0	15650	45 (0.29)	0.97 [0.73-1.3]	0.85	0.85	15692	3 (0.02)	1 [0.32-3.13]	1.0	1.0	7396	53 (0.72)	0.94 [0.72-1.24]	0.67	0.8	3404	36 (1.06)	0.96 [0.69-1.33]	0.8	0.86	597	11 (1.84)	1.19 [0.66-2.16]	0.56	0.69	15672	23 (0.15)	1.01 [0.67-1.52]	0.97	1.0	15638	57 (0.36)	0.85 [0.65-1.1]	0.21	0.32	15634	61 (0.39)	0.88 [0.68-1.13]	0.3	0.44	15672	23 (0.15)	1.01 [0.67-1.53]
(e.g., pesticide applications, harvest reaping)	Female	1887	7 (0.37)	0.77 [0.37-1.61]	0.49	1.0	1890	4 (0.21)	0.64 [0.24-1.7]	0.37	0.37	1894	0	not calculated			1048	7 (0.67)	0.78 [0.37-1.64]	0.51	0.63	577	6 (1.04)	0.83 [0.37-1.86]	0.66	0.77	146	3 (2.05)	1.01 [0.33-3.14]	0.98	0.98	1890	4 (0.21)	1.48 [0.55-3.95]	0.44	1.0	1888	6 (0.32)	0.63 [0.28-1.4]	0.26	0.39	1888	6 (0.32)	0.62 [0.28-1.37]	0.23	0.36	1890	4 (0.21)	1.48 [0.56-3.97]
	Male	13748	53 (0.39)	0.94 [0.72-1.23]	0.65	1.0	13760	41 (0.3)	1.05 [0.77-1.43]	0.76	0.76	13798	3 (0.02)	1.05 [0.34-3.29]	0.93	1.0	6348	46 (0.73)	0.99 [0.74-1.33]	0.95	1	2827	30 (1.06)	0.98 [0.68-1.4]	0.9	0.9	451	8 (1.77)	1.24 [0.62-2.49]	0.54	0.73	13782	19 (0.14)	0.97 [0.62-1.52]	0.89	1.0	13750	51 (0.37)	0.9 [0.69-1.19]	0.47	0.54	13746	55 (0.4)	0.94 [0.72-1.23]	0.66	0.72	13782	19 (0.14)	0.97 [0.62-1.53]
Gardening, landscaping and reforestation companies	Both sexes	49177	150 (0.31)	0.81 [0.69-0.95]	0.01	0.05	49218	109 (0.22)	0.76 [0.63-0.93]	6.1e-03	6.1e-03	49318	9 (0.02)	1.2 [0.61-2.35]	0.6	0.78	18763	89 (0.47)	0.56 [0.46-0.69]	8.4e-08	3.6e-07	6123	52 (0.85)	0.69 [0.53-0.91]	8.5e-03	0.02	682	8 (1.17)	0.71 [0.35-1.42]	0.33	0.47	49291	36 (0.07)	0.62 [0.44-0.86]	4.1e-03	0.02	49175	152 (0.31)	0.7 [0.6-0.83]	2.4e-05	6.9e-05	49168	159 (0.32)	0.71 [0.61-0.84]	3.3e-05	7.5e-05	49291	36 (0.07)	0.62 [0.44-0.86]
	Female	2562	10 (0.39)	0.91 [0.49-1.7]	0.77	0.88	2565	7 (0.27)	0.88 [0.42-1.85]	0.74	0.74	2572	0	not calculated			1375	8 (0.58)	0.71 [0.36-1.43]	0.34	0.51	565	7 (1.24)	0.99 [0.47-2.09]	0.99	0.99	107	1 (0.94)	not calculated			2571	1 (0.04)	not calculated			2562	10 (0.39)	0.81 [0.44-1.51]	0.51	0.64	2562	10 (0.39)	0.79 [0.42-1.47]	0.46	0.62	2571	1 (0.04)	not calculated
	Male	46615	140 (0.3)	0.88 [0.74-1.04]	0.13	0.27	46653	102 (0.22)	0.82 [0.67-1.01]	0.06	0.06	46746	9 (0.02)	1.31 [0.67-2.57]	0.43	0.71	17388	81 (0.47)	0.6 [0.48-0.75]	7.8e-06	3.7e-05	5558	45 (0.81)	0.7 [0.52-0.94]	0.02	0.05	575	7 (1.22)	0.86 [0.41-1.82]	0.7	0.88	46720	35 (0.07)	0.7 [0.5-0.98]	0.04	0.11	46613	142 (0.31)	0.76 [0.64-0.9]	1.4e-03	3.4e-03	46606	149 (0.32)	0.78 [0.66-0.92]	3.1e-03	7.4e-03	46720	35 (0.07)	0.7 [0.5-0.99]
Company representative/authorized representative	Both sexes	1935	9 (0.47)	1.22 [0.64-2.35]	0.55	0.64	1935	9 (0.47)	1.73 [0.9-3.33]	0.1	0.14	1943	1 (0.05)	not calculated			1290	9 (0.7)	1.12 [0.58-2.15]	0.74	0.8	684	5 (0.73)	0.82 [0.34-1.98]	0.67	0.77	140	2 (1.43)	not calculated			1940	4 (0.21)	1.77 [0.67-4.73]	0.25	0.64	1935	9 (0.47)	1.13 [0.59-2.17]	0.72	0.78	1935	9 (0.47)	1.11 [0.58-2.14]	0.75	0.9	1940	4 (0.21)	1.78 [0.67-4.75]
	Female	1500	7 (0.47)	1.2 [0.57-2.52]	0.63	0.69	1500	7 (0.47)	1.71 [0.82-3.6]	0.16	0.16	1507	0	not calculated			964	7 (0.73)	1.18 [0.56-2.48]	0.66	0.69	470	4 (0.85)	1.02 [0.38-2.73]	0.97	0.99	61	1 (1.64)	not calculated			1504	3 (0.2)	1.81 [0.58-5.62]	0.31	0.64	1500	7 (0.47)	1.14 [0.54-2.4]	0.72	0.76	1500	7 (0.47)	1.12 [0.53-2.34]	0.77	0.77	1504	3 (0.2)	1.81 [0.58-5.63]
	Male	435	2 (0.46)	not calculated			435	2 (0.46)	not calculated			436	1 (0.23)	not calculated			326	2 (0.61)	not calculated			214	1 (0.47)	not calculated			79	1 (1.27)	not calculated			436	1 (0.23)	not calculated			435	2 (0.46)	not calculated			435	2 (0.46)	not calculated			436	1 (0.23)	not calculated
Rural craftsperson	Both sexes	7696	5 (0.07)	0.14 [0.06-0.34]	1.3e-05	2.0e-5	7699	2 (0.03)	not calculated			7701	0	not calculated			5655	5 (0.09)	0.14 [0.06-0.34]	1.4e-05	4.0e-05	3629	4 (0.11)	0.14 [0.05-0.36]	6.7e-05	2.7e-04	452	3 (0.66)	0.73 [0.23-2.25]	0.58	0.69	7700	1 (0.01)	not calculated			7696	5 (0.07)	0.15 [0.06-0.36]	2.0e-5	6.5e-05	7696	5 (0.07)	0.14 [0.06-0.35]	1.5e-05	4.2e-05	7700	1 (0.01)	not calculated
(e.g., mason, mechanics)	Female	283	0	not calculated			283	0 (0)	not calculated			283	0	not calculated			198	0 (0)	not calculated			155	0 (0)	not calculated			44	0 (0)	not calculated			283	0	not calculated			283	0 (0)	not calculated			283	0 (0)	not calculated			283	0	not calculated
	Male	7413	5 (0.07)	0.15 [0.06-0.36]	2.1e-05	3.0e-5	7416	2 (0.03)	not calculated			7418	0	not calculated			5457	5 (0.09)	0.15 [0.06-0.36]	2.4e-05	9.6e-05	3474	4 (0.12)	0.14 [0.05-0.37]	7.7e-05	5.7e-04	408	3 (0.74)	0.86 [0.28-2.67]	0.8	0.89	7417	1 (0.01)	not calculated			7413	5 (0.07)	0.16 [0.07-0.38]	3.4e-05	1.6e-04	7413	5 (0.07)	0.15 [0.06-0.37]	2.5e-05	1.2e-04	7417	1 (0.01)	not calculated
Note
95%CI: 95% confidence interval
AD: Alzheimer's disease
ADRD: Alzheimer's disease and related dementias
CI: confidence interval
F02: ICD-10 code for dementia in other diseases classified elsewhere
FM: farm manager
G20: ICD-10 code for Parkinson's disease
G21: ICD-10 code for secondary parkinsonism
HR: hazard ratio
ICD-10: 10th revision of the International Statistical Classification of Diseases and Related Health Problems
LTI: long-term illness
m: number of PD cases, with the percentage in brackets referring to the ratio of exposed PD cases to the total number of exposed individuals
n: number of farm managers
ODCs: occupational diseases covered under workers' compensation statutes
p: p-value, with p-values ≤ 0.05 indicated in bold font and 0.05 < p-values ≤ 0.10 (trends) indicated with grey cells
p adj: p-value adjusted with the Benjamini-Hochberg approach, with adjusted p-values ≤ 0.05 indicated in bold font and 0.05 < adjusted p-values ≤ 0.10 (trends) indicated with grey cells
PD: Parkinson's disease
SA: sensitivity analysis
HR legend
Elevated HR
Positive trends
Negative trends
Reduced HR
[truncated: 42 more columns]

## Sheet: Supplementary Table 5
Farming activity	MA		SA1		SA2		SA3		SA4		SA5		SA6		SA7		SA8		SA9		SA10		SA11		SA12		SA13		SA14		SA15		SA16		SA17
	d	p	d	p	d	p	d	p	d	p	d	p	d	p	d	p	d	p	d	p	d	p	d	p	d	p	d	p	d	p	d	p	d	p	d	p
Truck farming, floriculture/flower-growing	F>M	0.13	F>M	0.97	NC		F>M	0.41	F>M	1.00	F>M	0.39	F>M	0.15	F>M	0.24	F>M	0.22	F>M	0.15	F>M	0.17	F>M	0.11	0.2	F>M	0.33	F>M	0.08	F>M	F>M	0.36	F>M	0.18	0.24	F>M
Fruit arboriculture	M>F	0.34	M>F	0.14	NC		M>F	0.31	M>F	0.10	M>F	0.05	F>M	0.93	M>F	0.60	M>F	0.56	F>M	0.93	F>M	0.93	M>F	0.18	0.26	M>F	0.2	M>F	0.7	M>F	M>F	0.17	M>F	0.36	0.37	M>F
Garden center/tree nursery	M>F	0.17	M>F	0.17	NC		M>F	0.09	M>F	0.20	M>F	0.53	NC		M>F	0.19	M>F	0.21	NC		NC		M>F	0.40	0.2	M>F	0.25	M>F	0.34	M>F	M>F	0.17	M>F	0.18	2.8e-03	M>F
Crop farming (e.g., wheat, corn, and industrial grower)	F>M	0.97	F>M	0.55	M>F	0.07	F>M	0.10	F>M	2.4e-03	M>F	0.76	F>M	0.07	F>M	0.64	F>M	0.52	F>M	0.06	F>M	0.07	M>F	0.66	0.81	F>M	0.97	M>F	0.59	F>M	M>F	0.72	F>M	0.92	0.35	F>M
Viticulture	M>F	0.04	F>M	0.95	F>M	0.02	M>F	0.86	M>F	0.81	M>F	0.85	M>F	2.5e-3	M>F	0.73	M>F	0.57	M>F	2.9e-3	M>F	2.1e-3	M>F	9.3e-3	0.05	M>F	0.03	M>F	0.04	M>F	M>F	0.05	M>F	0.46	0.58	M>F
Sylviculture/forestry (e.g., thinning, pruning)	F>M	0.38	F>M	0.26	NC		F>M	0.37	F>M	0.16	NC		F>M	0.30	F>M	0.07	F>M	0.20	F>M	0.30	F>M	0.32	F>M	0.50	0.38	F>M	0.28	F>M	0.29	F>M	F>M	0.29	F>M	0.37	0.29	F>M
Unspecified specialized farming (e.g., herbs, mushrooms)	M>F	0.44	M>F	0.51	NC		M>F	0.27	M>F	0.26	NC		NC		M>F	0.55	M>F	0.50	NC		NC		M>F	0.24	0.21	M>F	0.21	M>F	0.06	M>F	M>F	0.18	M>F	0.37	0.31	M>F
Dairy farming	F>M	0.47	M>F	0.16	F>M	0.31	M>F	0.02	M>F	3.6e-03	M>F	0.15	F>M	0.24	M>F	0.17	M>F	0.30	F>M	0.23	F>M	0.24	F>M	0.11	0.58	F>M	0.22	F>M	0.35	F>M	M>F	0.69	F>M	0.48	0.99	M>F
Cow farming	F>M	0.85	M>F	0.54	F>M	0.62	M>F	0.44	M>F	0.53	F>M	0.97	F>M	0.41	F>M	0.94	F>M	0.91	F>M	0.45	F>M	0.45	F>M	0.79	0.97	F>M	0.91	M>F	0.86	M>F	M>F	0.32	F>M	0.83	0.66	F>M
Both/mixed dairy and cow farming (mixed cattle farming)	F>M	0.14	F>M	0.24	NC		M>F	0.69	M>F	0.64	M>F	0.55	F>M	0.74	F>M	0.65	F>M	0.57	F>M	0.74	F>M	0.68	F>M	0.03	0.5	F>M	0.33	F>M	0.27	F>M	M>F	0.92	F>M	0.14	0.12	F>M
Ovine and caprine farming	M>F	0.20	M>F	0.38	NC		M>F	0.45	M>F	0.31	M>F	0.47	M>F	0.15	M>F	0.36	M>F	0.24	M>F	0.15	M>F	0.16	M>F	0.29	0.33	M>F	0.78	M>F	0.36	M>F	M>F	0.23	M>F	0.17	0.37	M>F
Pig farming	F>M	0.13	F>M	0.64	NC		F>M	0.15	M>F	0.05	M>F	0.04	F>M	0.56	F>M	0.05	F>M	0.12	F>M	0.56	F>M	0.55	F>M	0.13	0.4	F>M	0.26	F>M	0.19	F>M	F>M	0.28	F>M	0.12	0.10	F>M
Stud farming	M>F	0.02	M>F	0.07	NC		M>F	0.03	M>F	0.01	M>F	0.02	M>F	0.13	M>F	0.09	M>F	0.08	M>F	0.13	M>F	0.15	M>F	0.02	0.05	M>F	0.05	M>F	0.09	M>F	M>F	0.02	M>F	0.02	0.04	M>F
Unspecified large animal farming (e.g., ostrich, llama)	M>F	0.42	M>F	0.19	NC		M>F	0.47	M>F	0.80	NC		NC		M>F	0.60	M>F	0.49	NC		NC		M>F	0.36	0.29	M>F	0.3	M>F	0.88	M>F	M>F	0.81	M>F	0.42	0.29	M>F
Poultry and rabbit farming	F>M	0.85	F>M	0.4	NC		F>M	0.34	F>M	0.73	F>M	0.76	M>F	0.40	F>M	0.68	F>M	0.60	M>F	0.40	M>F	0.42	F>M	0.97	0.3	F>M	0.39	F>M	0.75	M>F	F>M	0.78	F>M	0.66	0.7	F>M
Unspecified small animal farming (e.g., frogs, snails, bees)	M>F	0.37	M>F	0.4	NC		M>F	0.15	M>F	0.15	M>F	0.15	NC		M>F	0.56	M>F	0.54	NC		NC		M>F	0.45	0.82	M>F	0.86	M>F	0.76	M>F	M>F	0.25	M>F	0.42	0.09	M>F
Training, dressage, riding clubs	M>F	0.15	M>F	0.83	NC		NC		NC		NC		NC		M>F	0.58	M>F	0.44	NC		NC		M>F	0.63	0.24	M>F	NC	M>F	0.01	M>F	M>F	0.32	M>F	0.25	0.37	M>F
Shellfish farming (e.g., oyster farming, scallop aquaculture)	F>M	0.78	NC		NC		F>M	0.17	NC		NC		NC		NC		F>M	0.60	NC		NC		M>F	0.72	0.39	F>M	0.19	F>M	0.06	F>M	F>M	0.9	F>M	0.78	0.66	F>M
Unspecified and mixed farming (e.g., polyculture, mixed farming, diversified farming)	F>M	0.72	F>M	0.68	M>F	0.71	M>F	0.34	M>F	0.51	F>M	0.13	F>M	0.59	M>F	0.20	M>F	0.82	F>M	0.59	F>M	0.54	M>F	0.50	0.48	F>M	0.56	F>M	0.81	F>M	Reference		F>M	0.71	0.55	F>M
Salt works/salt evaporation pond	NC		NC		NC		NC		NC		NC		NC		NC		NC		NC		NC		NC		NC		NC		NC		NC		NC		NC
Wood production (e.g., lopping)	NC		NC		NC		NC		NC		NC		NC		NC		NC		NC		NC		NC		NC		NC		NC		NC		NC		NC
Stationary sawmill (e.g., edging, trimming, decking, debarking)	NC		NC		NC		NC		NC		NC		NC		NC		NC		NC		NC		NC		NC		NC		NC		NC		NC		NC
Agricultural work companies (e.g., pesticide applications, harvest reaping)	M>F	0.86	M>F	0.46	NC		M>F	0.73	M>F	0.77	M>F	0.88	F>M	0.31	M>F	0.58	M>F	0.50	F>M	0.31	F>M	0.30	M>F	0.83	0.93	F>M	0.99	M>F	0.82	F>M	F>M	0.83	M>F	0.72	0.05	M>F
Gardening, landscaping and reforestation companies	F>M	0.43	F>M	0.47	NC		F>M	0.34	F>M	0.25	NC		NC		F>M	0.39	F>M	0.43	NC		NC		F>M	0.86	0.15	F>M	0.05	F>M	0.19	F>M	F>M	0.64	F>M	0.55	0.73	M>F
Company representative/authorized representative	NC		NC		NC		NC		NC		NC		NC		NC		NC		NC		NC		M>F	0.99	NC		NC		NC		NC		NC		NC
Rural craftsperson (e.g., mason, mechanics)	NC		NC		NC		NC		NC		NC		NC		NC		NC		NC		NC		NC		NC		NC		NC		NC		NC		NC
AD: Alzheimer's disease
ADRD: Alzheimer's disease and related dementias
CI: confidence interval
d: difference direction
F02: ICD-10 code for dementia in other diseases classified elsewhere
F > M: risk higher for females than males
FM: farm manager
G20: ICD-10 code for Parkinson's disease
G21: ICD-10 code for secondary parkinsonism
HR: hazard ratio
ICD-10: 10th revision of the International Statistical Classification of Diseases and Related Health Problems
LTI: long-term illness
m: number of PD cases
M > F: risk higher for males than females
MA: main analysis
n: number of farm managers
ODCs: occupational diseases covered under workers' compensation statutes
p: p-value, with p-values ≤ 0.05 indicated in bold and red font while 0.05 < p-values ≤ 0.10 (trends) are indicated with grey cells
PD: Parkinson's disease
SA: sensitivity analysis
SA1: Sensitivity analysis 1 - excluding PD cases diagnosed in 2012
SA2: Sensitivity analysis 2 - PD identification only using ODC declaration data
SA3: Sensitivity analysis 3 - only including FMs ≥ 40 years
SA4: Sensitivity analysis 4 - only including FMs ≥ 50 years
SA5: Sensitivity analysis 5 - only including FMs ≥ 60 years
SA6: Sensitivity analysis 6 - PD identification only using ODC and LTI declaration data
SA7: Sensitivity analysis 7 - PD identification only using drug reimbursement data
SA8: Sensitivity analysis 8 - excluding FMs with ADRD (LTI declaration)
SA9: Sensitivity analysis 9 - PD identification only using LTI declaration data (G20, G21)
SA10: Sensitivity analysis 10 - PD identification only using LTI declaration data (F02, G20, G21)
SA11: Sensitivity analysis 11 - considering drug reimbursement not solely used for PD
SA12: Sensitivity analysis 12 - PD identification using LTI, ODC or ≥ 2 drug reimbursements
SA13: Sensitivity analysis 13 - PD identification using LTI, ODC or ≥ 3 drug reimbursements
SA14: Sensitivity analysis 14 - PD identification using LTI, ODC or ≥ 6 drug reimbursements
SA15: Sensitivity analysis 15 - using only one farming activity as reference
SA16: Sensitivity analysis 16 - adjusting for smoking
SA17: Sensitivity analysis 17 - control of other diseases not related to farming exposure
